# Supplementary material for: Sedentary Plant-Parasitic Nematodes Alter Auxin Homeostasis via Multiple Strategies
Source: Front Plant Sci. 2021 May 28;12:668548. doi: 10.3389/fpls.2021.668548 (PMC8193132; doi:10.3389/fpls.2021.668548)
Supplement: Supplementary file 1 [file Table_1.xlsx]

## Sheet: Sheet1
Supplementary Table S1: List of known auxin related genes and their expression in various transcriptomic datasets. For each gene in all datasets the greatest absolute change in expression value was taken among all measured time points within that experiment. Data from the NEMATIC database is a collection of various transcriptomic datasets (Cabrera, Bustos et al. 2014a) while all other data sets a…			H.s			M.i	H.g		Legend	-3	0	3
			Arabidopsis thaliana			Arabidopsis thaliana	Gossypium hirsutum L. (upland cotton)	Glycine max	Fold change	-3	0	3
AraID	Gene label	Functional Group	Lozano-Torres	Cabrera	Puthoff	Cabrera	Kumar	Ithal
AT1G04180	YUC9	IAA Biosynthesis	-	-	-	-	-	-
AT1G04580	AO4	IAA Biosynthesis	-	-	-	-	-	-
AT1G04610	YUC3	IAA Biosynthesis	1.13632	2	-	-	-	-
AT1G08980	AMI1	IAA Biosynthesis	-	1.7	-	-	-	-0.344828
AT1G19790	SRS7	IAA Biosynthesis	-	-	-	1.83188	-	-
AT1G21430	YUC11	IAA Biosynthesis	-	-	-	-	-	-
AT1G23320	TAR1	IAA Biosynthesis	-	-	-	-	-	-
AT1G25220	ASB1	IAA Biosynthesis	2.57297	-	-	-	1.4108	-
AT1G48910	YUC10	IAA Biosynthesis	-	-	-	-	-0.775	-
AT1G75500	WAT1	IAA Biosynthesis	-	-3.8	-	0.819081	-	-
AT1G75520	SRS5	IAA Biosynthesis	1.33457	-	-	1.60407	0.585	-
AT1G80360	VAS1	IAA Biosynthesis	-	-1.8	-	-0.72136	-	-
AT2G18120	SRS4	IAA Biosynthesis	-	-	-	1.22651	-	-
AT2G21400	SRS3	IAA Biosynthesis	-	-	-	-	-	-
AT2G27150	AAO3	IAA Biosynthesis	-	-	-	-	-	-
AT2G33230	YUC7	IAA Biosynthesis	-	-	-	-	-	-
AT3G43600	AAO2	IAA Biosynthesis	-	-	-	-	-	-
AT3G51060	STY1	IAA Biosynthesis	-	-	-	1.37418	-	-
AT3G54430	SRS6	IAA Biosynthesis	-	1.3	-	-	-	-
AT3G54640	TSA1	IAA Biosynthesis	3.44326	-	-	-1.01986	-	-
AT4G02610	AT4G02610	IAA Biosynthesis	-	3.3	-	-	-	-
AT4G13260	YUC2	IAA Biosynthesis	-	-	-	-	-	-
AT4G28720	YUC8	IAA Biosynthesis	3.1017	-	-	-	-	-
AT4G32540	YUC1	IAA Biosynthesis	-	1.7	-	-	-	-
AT4G36260	STY2	IAA Biosynthesis	-	-	-	1.19535	-	-
AT5G05730	ASA1	IAA Biosynthesis	5.62558	1.2	-	-	-	-
AT5G11320	YUC4	IAA Biosynthesis	-	-	-	-	-	-
AT5G12330	LRP1	IAA Biosynthesis	2.8946	-	-	-	1.2238	-
AT5G17300	RVE1	IAA Biosynthesis	-	-0.6	-	-	-	-
AT5G20960	AO1	IAA Biosynthesis	-	-	-	-1.96195	-	-
AT5G25620	YUC6	IAA Biosynthesis	-	-	-	-	-1.4112	-
AT5G43890	YUC5	IAA Biosynthesis	-	-	-	-	-	-
AT5G66350	SHI	IAA Biosynthesis	-	-	-	-	-	-
AT1G01060	LHY	IAA Perception	-	1.1	-	1.78776	-	-
AT1G06400	ARA-2	IAA Perception	-	-	-	-	-	-
AT1G08030	TPST	IAA Perception	-	-	-	-	-	-
AT1G08810	MYB60	IAA Perception	-	-	-	-	-	-
AT1G09540	MYB61	IAA Perception	-2.42328	-	-	-	-	-
AT1G09700	HYL1	IAA Perception	-	1.1	-	-	-	-
AT1G10840	TIF3H1	IAA Perception	-	1.2	-	-	-	-
AT1G15750	TPL	IAA Perception	-	-	-	0.934006	-	-
AT1G17345	SAUR77	IAA Perception	-	-	-	-	-	-
AT1G17520	TRB4	IAA Perception	-	-	-	-	-	-
AT1G18570	MYB51	IAA Perception	6.45134	-1.5	-	-1.35526	-	-
AT1G19830	SAUR54	IAA Perception	-	-	-	-	-	-
AT1G19840	SAUR53	IAA Perception	-	-	-	-	-	-
AT1G20470	SAUR60	IAA Perception	-	-	-	-	-	-
AT1G22920	CSN5A	IAA Perception	-	-	-	-	-	-
AT1G24590	DRNL	IAA Perception	-	-	-	-	-	-
AT1G26870	FEZ	IAA Perception	-	-	-	-	-	-
AT1G27740	RSL4	IAA Perception	1.28427	-3.3	-	-	-	-
AT1G28130	GH3.17	IAA Perception	-1.69508	-2.4	-	-	1.2664	-
AT1G31340	RUB1	IAA Perception	-	2.9	-	-	-	-
AT1G33410	SAR1	IAA Perception	-	-	-	-	-	-
AT1G34670	MYB93	IAA Perception	-2.47674	-1.1	-	-	-	-
AT1G43850	SEU	IAA Perception	-	-	-	-	-	-
AT1G47485	CEP1	IAA Perception	-	-	-	-	-	-
AT1G47510	5PTASE11	IAA Perception	5.25121	-	-	-	-	-
AT1G48410	AGO1	IAA Perception	-1.67243	-	-	0.674306	-	-
AT1G49010	MYBS1	IAA Perception	-	-	-	-	-	-
AT1G49950	TRB1	IAA Perception	3.9842	-	-	-	-	-
AT1G53230	TCP3	IAA Perception	-	-	-	0.993625	-	-
AT1G54060	ASIL1	IAA Perception	-	-	-	-	-	-
AT1G56330	SAR1	IAA Perception	-1.32359	-	-	-1.19488	-	-
AT1G56650	PAP1	IAA Perception	-	-	-	-	-	-
AT1G57560	MYB50	IAA Perception	-	-1.4	-	-	-	-
AT1G64520	RPN12a	IAA Perception	-	-	-	-	-	-
AT1G66340	ETR1	IAA Perception	-	-	-	-	-	-
AT1G70000	MYBD	IAA Perception	-	-1.6	-	-	-	-
AT1G71230	CSN5B	IAA Perception	-	-	-	-	-	-
AT1G71930	VND7	IAA Perception	-	-	-	-	-	-
AT1G72430	SAUR78	IAA Perception	-1.54313	-	-	-0.812313	-	-
AT1G74650	MYB31	IAA Perception	-	-	-	-	-	-
AT1G74660	MIF1	IAA Perception	-	-2.3	-	-3.00639	-	-
AT1G74840	AT1G74840	IAA Perception	-	-1.3	-	-	-	-
AT1G75580	SAUR51	IAA Perception	-	-	-	-	-	-
AT1G76190	SAUR56	IAA Perception	-	-	-	-	-	-
AT1G80680	SAR3	IAA Perception	-	-	-	-	-	-
AT2G02560	CAND1	IAA Perception	-2.70256	1.4	-	-	-	-
AT2G04160	AIR3	IAA Perception	-	-	-	-0.723558	-	-
AT2G06850	XTH4	IAA Perception	-1.9244	-	-	2.06628	-	-
AT2G14960	GH3.1	IAA Perception	1.73838	-	-	-	0.675	-
AT2G16580	SAUR8	IAA Perception	-	-	-	-	-	-
AT2G18010	SAUR10	IAA Perception	-	-	-	-	-	-
AT2G19690	PLA2-BETA	IAA Perception	-	-	-	-	-	-
AT2G20000	HBT	IAA Perception	-	-	-	-	-	-
AT2G21200	SAUR7	IAA Perception	-	-	-	-	-	-
AT2G21220	SAUR12	IAA Perception	-	-	-	-	-	-
AT2G22240	MIPS2	IAA Perception	-	1.5	-	0.806509	-	-
AT2G22810	ACS4	IAA Perception	-	-	-	-	-	-
AT2G23440	CEP3	IAA Perception	-	-	-	-	-	-
AT2G24400	SAUR38	IAA Perception	-	-	-	-	-	-
AT2G25170	PKL	IAA Perception	-	-	-	-	-	-
AT2G25930	ELF3	IAA Perception	-	-1.3	-	-	0.689	-
AT2G26740	SEH	IAA Perception	-	-	-	-	-	-
AT2G28085	SAUR42	IAA Perception	-	-	-	-	-	-
AT2G31180	MYB14	IAA Perception	3.08166	-0.7	-	1.26303	-	-
AT2G32700	LUH	IAA Perception	-1.0842	-	-	-	-	-
AT2G34680	AIR9	IAA Perception	3.15056	-1.8	-	0.897767	-	-
AT2G36210	SAUR45	IAA Perception	-	-	-	1.04963	-	-
AT2G37030	SAUR46	IAA Perception	-	-	-	-	-	-
AT2G37630	AS1	IAA Perception	-	-	-	-	-	-
AT2G39550	PGGT-I	IAA Perception	-	-2	-	-	-	-
AT2G46830	CCA1	IAA Perception	-	3.3	-	0.711697	-	-
AT2G47260	WRKY23	IAA Perception	1.89751	1.9	-	1.39506	1.7153	-
AT2G47460	MYB12	IAA Perception	-1.55652	-3.8	-	-	-	1.70929
AT3G01220	HB20	IAA Perception	-1.14864	-	-	-	-	-
AT3G03820	SAUR29	IAA Perception	-	-	-	-	-	-
AT3G03840	SAUR27	IAA Perception	-	-	-	-	-	-
AT3G03847	SAUR73	IAA Perception	-	-	-	-	-	-
AT3G03850	SAUR26	IAA Perception	-	-	-	-	-	-
AT3G05630	PLDP2	IAA Perception	-	2.8	-	-	-	-
AT3G09370	MYB3R-3	IAA Perception	-	-	-	-	-	-
AT3G09600	RVE8	IAA Perception	-	-	-	-	-	-
AT3G09870	SAUR48	IAA Perception	-	-	-	-	-	-
AT3G11260	WOX5	IAA Perception	-	-	-	-	-	-
AT3G12955	SAUR74	IAA Perception	-	-1	-	-3.01634	-	-
AT3G16350	AT3G16350	IAA Perception	-	-1.9	-	-1.52892	-	-
AT3G20220	SAUR47	IAA Perception	-	-	-	-	-	-
AT3G21110	PUR7	IAA Perception	-	3.1	-	-	-	-
AT3G22650	CEG	IAA Perception	-	-	-	-	-	-
AT3G23250	MYB15	IAA Perception	8.62327	1.8	-	-	-	-
AT3G24650	ABI3	IAA Perception	-	-	-	-	-	-
AT3G26790	FUS3	IAA Perception	-	-	-	-	-	-
AT3G28910	MYB30	IAA Perception	1.18273	-	-	-	-	-
AT3G43120	SAUR39	IAA Perception	-	-	-	-	-	-
AT3G47600	MYB94	IAA Perception	-	-	-	-	-	-
AT3G49850	TRB3	IAA Perception	-	1	-	-	-	-
AT3G50410	OBP1	IAA Perception	2.3132	3.2	-	-	-	-
AT3G51200	SAUR18	IAA Perception	-	-	-	-	-	-
AT3G55120	TT5	IAA Perception	-1.52157	-	-	-3.1603	-	1.90304
AT3G55730	MYB109	IAA Perception	-	-	-	-0.665723	-	-
AT3G59900	ARGOS	IAA Perception	1.99068	-2.6	-	-	-	-
AT3G60690	SAUR59	IAA Perception	-	-2.2	-	-1.86199	-	-
AT3G61900	SAUR33	IAA Perception	-	-1.1	-	-	-	-
AT4G00880	SAUR31	IAA Perception	-1.14655	-	-	-1.294	-	-
AT4G01280	RVE5	IAA Perception	-	-	-	-	-	-
AT4G03190	GRH1	IAA Perception	-1.81185	-	-	1.97179	-	-
AT4G09530	SAUR17	IAA Perception	-	-	-	-	-	-
AT4G11280	ACS6	IAA Perception	3.82997	-	-	-	-	-
AT4G12410	SAUR35	IAA Perception	-	2.8	-	-	-	-
AT4G12550	AIR1	IAA Perception	2.02381	-3.7	-	1.28096	-	-
AT4G13790	SAUR25	IAA Perception	-	-	-	-	-	-
AT4G16420	ADA2B	IAA Perception	-2.79295	-	-	-	-	-
AT4G16780	HB-2	IAA Perception	-	-	-	0.999166	-	-
AT4G16890	SNC1	IAA Perception	-	-	-	-	-	-
AT4G18710	BIN2	IAA Perception	-	-	-	-	-	-0.555816
AT4G22620	SAUR34	IAA Perception	-	-	-	-	-	-
AT4G23915	AT4G23915	IAA Perception	-	-	-	-	-	-
AT4G26150	CGA1	IAA Perception	-	-	-	-	-	-
AT4G27260	WES1	IAA Perception	-	-0.6	-	0.750247	-	-
AT4G29940	PRHA	IAA Perception	-	-	-	-	-	-
AT4G31320	SAUR37	IAA Perception	-3.12682	-1	-	-	-	-
AT4G31910	BAT1	IAA Perception	-1.64258	-2	-	-	-	-
AT4G32551	LUG	IAA Perception	-	-	-	-	-	-
AT4G32690	GLB3	IAA Perception	-	1.9	-	0.978196	-	-
AT4G32880	HB-8	IAA Perception	-	-	-	-	-	-
AT4G33880	RSL2	IAA Perception	-2.98254	-	-	-	-	-
AT4G34750	SAUR49	IAA Perception	-	-	-	-	-	-
AT4G34770	SAUR1	IAA Perception	-	-	-	-	-	-
AT4G34780	SAUR2	IAA Perception	-	-	-	-	-	-
AT4G34790	SAUR3	IAA Perception	-	-	-	-	-	-
AT4G34800	SAUR4	IAA Perception	-	-	-	-	-	-
AT4G36110	SAUR9	IAA Perception	-	-	-	-	-	-
AT4G36740	HB40	IAA Perception	-	-	-	-	-	-
AT4G36800	RCE1	IAA Perception	-2.79138	-	-	-	-	-
AT4G37390	BRU6	IAA Perception	3.67172	-	-	-2.69635	-	-
AT4G37610	BT5	IAA Perception	2.01435	-1.5	-	-	-	-
AT4G38630	RPN10	IAA Perception	-	-	-	-	-	-
AT4G38825	SAUR13	IAA Perception	-	-	-	-	-	-
AT4G38840	SAUR14	IAA Perception	-	-	-	-	-	-
AT4G38860	SAUR16	IAA Perception	-	-	-	-0.883285	-	-
AT5G01490	CAX4	IAA Perception	-	-2.3	-	-	-	-
AT5G02840	LCL1	IAA Perception	2.23685	-	-	-	-	-
AT5G03310	SAUR44	IAA Perception	-	-	-	-	-	-
AT5G07700	MYB76	IAA Perception	-	-	-	-	-	-
AT5G07990	TT7	IAA Perception	-3.40255	-	-	-	-	-
AT5G08560	WDR26	IAA Perception	-	-1.1	-	-	-	-
AT5G08640	FLS1	IAA Perception	-2.56012	-2.4	-	-2.47384	-	-
AT5G09410	EICBP.B	IAA Perception	-	-	-	-	-	-
AT5G09810	ACT7	IAA Perception	-	1.7	-	-	-	-
AT5G10990	SAUR69	IAA Perception	-	-	-	-	-	-
AT5G13300	SFC	IAA Perception	-	-	-	1.33255	-	-
AT5G14960	DEL2	IAA Perception	-	0.4	-	-	-	-
AT5G15310	MYB16	IAA Perception	-	-	-	-	-	-
AT5G20570	RBX1	IAA Perception	-	1.1	-	-	-	-
AT5G20810	SAUR70	IAA Perception	-	0.4	-	-	-	-
AT5G20820	SAUR76	IAA Perception	2.95762	-3.7	-	-	-	-
AT5G22220	E2F1	IAA Perception	-	-	-	1.11437	-	-
AT5G24520	TTG1	IAA Perception	-	-	-	-	-	-
AT5G37260	RVE2	IAA Perception	1.99637	-4.9	-	-	-	-
AT5G37770	TCH2	IAA Perception	3.6472	2	2.9	-0.648194	-	-
AT5G39610	NAC6	IAA Perception	3.86306	-4	-	-1.41503	-	-
AT5G40770	PHB3	IAA Perception	-	1.8	-	0.790613	-	-
AT5G42410	SAUR43	IAA Perception	-	-	-	-	-	-
AT5G45710	RHA1	IAA Perception	-	-0.9	-	-	-	-
AT5G45800	MEE62	IAA Perception	-1.82711	-3.7	-	-	-	-
AT5G45890	SAG12	IAA Perception	-	-	-	-	-	-
AT5G47390	MYBH	IAA Perception	-	-2.3	-	-	-	-
AT5G50760	SAUR55	IAA Perception	1.4336	-4	-	-	-	-
AT5G53590	SAUR30	IAA Perception	1.50947	-	-	-1.53151	-	-
AT5G54490	PBP1	IAA Perception	4.2391	-1.1	-	-1.49662	-0.4948	-
AT5G54500	FQR1	IAA Perception	2.22487	-1.3	-	-	-	-
AT5G56290	PEX5	IAA Perception	-	1.3	-	-	-0.3315	-
AT5G56860	GNC	IAA Perception	-	-	-	-	-	-
AT5G57560	TCH4	IAA Perception	5.3234	4.4	-	-	-	-
AT5G57740	XBAT32	IAA Perception	-1.00216	-2.7	-	-	-	-
AT5G59430	TRP1	IAA Perception	-	-0.7	-	-	-	-
AT5G62380	NAC101	IAA Perception	-	-0.3	-	-	-	-
AT5G62470	MYB96	IAA Perception	-	-	-	-	-	-
AT5G62940	HCA2	IAA Perception	-	-	-	1.16175	-	-
AT5G63160	BT1	IAA Perception	2.20338	-	-	-	-0.3876	-
AT5G65940	CHY1	IAA Perception	-	-	-	-	-	-
AT5G66260	SAUR11	IAA Perception	-	-	-	-	-	-
AT5G66700	HB53	IAA Perception	-	-	-	-	-	-
AT5G66815	CEP5	IAA Perception	-4.52182	-3	-	-	-	-
AT5G67300	MYBR1	IAA Perception	1.86007	-	-	1.58496	-	-
AT5G67480	BT4	IAA Perception	-2.26372	-1.7	-	-0.933509	-	-
AT5G67580	TRB2	IAA Perception	-	-	-	-	-	-
AT1G04100	IAA10	IAA Signalling	1.97174	-	-	-	-	-
AT1G04240	SHY2	IAA Signalling	-	-1.5	-	-2.08406	-	-
AT1G04250	AXR3	IAA Signalling	-1.75141	-3.3	-	0.942099	-	-
AT1G04550	IAA12	IAA Signalling	1.98029	-	-	0.729877	-	-
AT1G05180	AXR1	IAA Signalling	-	-	-	-	-	-
AT1G07910	RNL	IAA Signalling	-	1.5	-	-	-	-
AT1G10210	MPK1	IAA Signalling	-	-	-	-	-	-
AT1G12110	NPF6.3	IAA Signalling	-1.47483	-3.6	-	0.72152	-1.0137	-
AT1G12980	ESR1	IAA Signalling	-7.07765	-	-	-	-	-
AT1G13670	BGL2	IAA Signalling	-1.21239	-	-	-	-	-
AT1G14000	VIK	IAA Signalling	1.1104	-	-	-	-	-
AT1G15050	IAA34	IAA Signalling	-	-	-	-1.0237	-	-
AT1G15580	IAA5	IAA Signalling	-	-	-	-	-	-
AT1G16510	SAUR41	IAA Signalling	-1.70882	-	-	-	1.4295	-
AT1G16540	ABA3	IAA Signalling	1.46519	-0.9	-	-1.25157	-	-
AT1G19220	ARF19	IAA Signalling	-	-	-	1.6184	-	-
AT1G19850	MP	IAA Signalling	2.59978	1.72247	3.3	4.10717	-	-
AT1G21410	SKP2A	IAA Signalling	-	1.1	-	-	-0.4836	-0.475085
AT1G30330	ARF6	IAA Signalling	-	0.9	-	1.13814	-	-
AT1G31880	BRX	IAA Signalling	-	-	-	-	-	-
AT1G34170	ARF13	IAA Signalling	-	-	-	-	-	-
AT1G34310	ARF12	IAA Signalling	-	-	-	-	-	-
AT1G34390	ARF22	IAA Signalling	-	-	-	-	-	-
AT1G34410	ARF21	IAA Signalling	-	-	-	-	-	-
AT1G35240	ARF20	IAA Signalling	-	-	-	-	-	-
AT1G35520	ARF15	IAA Signalling	-	-	-	-	-	-
AT1G35540	ARF14	IAA Signalling	-	-	-	-	-	-
AT1G43950	ARF23	IAA Signalling	-	-	-	-	-	-
AT1G50030	TOR	IAA Signalling	-	-1.5	-	-	-	-
AT1G51190	PLT2	IAA Signalling	-	-	-	-	1.4533	-
AT1G51950	IAA18	IAA Signalling	1.19319	-	-	-	-	-
AT1G52830	IAA6	IAA Signalling	-	-	-	-	-	-
AT1G53940	GLIP2	IAA Signalling	-	-3.6	-	-2.56808	-	-
AT1G54200	BG3	IAA Signalling	2.53216	-	-	-	-	-
AT1G56010	NAC1	IAA Signalling	-1.5287	-4.8	-	-1.88332	-	-
AT1G56150	SAUR71	IAA Signalling	-	3.1	-	-	-1.1677	-
AT1G59750	ARF1	IAA Signalling	-	-	-	-	-	-
AT1G69160	BGL1	IAA Signalling	-	-	-	-	-	-
AT1G69588	CLE45	IAA Signalling	-	-	-	-	-	-
AT1G71090	PILS2	IAA Signalling	-	-2.4	-	-	-	-
AT1G75950	SKP1	IAA Signalling	-	-	-	-1.02444	-	-
AT1G76520	PILS3	IAA Signalling	1.1843	4.1	-	-	-	-
AT1G76530	PILS4	IAA Signalling	-	-	-	-0.661559	-	-
AT1G77850	ARF17	IAA Signalling	-	-	-	-	-	-
AT1G79130	SAUR40	IAA Signalling	-	-	-	-	-	-
AT1G79200	SCI1	IAA Signalling	-	1.6	-	-	-	-
AT1G80390	IAA15	IAA Signalling	-	-	-	-	-	-
AT2G01200	IAA32	IAA Signalling	-	-	-	-	-	-
AT2G01950	BRL2	IAA Signalling	-1.80694	-	-	-	-	-
AT2G04550	IBR5	IAA Signalling	-	-	-	-	-	-
AT2G17500	PILS5	IAA Signalling	-	-1.9	-	-0.753253	-	-
AT2G17800	ARAC1	IAA Signalling	-	1.7	-	-	-	-
AT2G21050	LAX2	IAA Signalling	-1.23484	-	-	1.35649	0.4109	-
AT2G22670	IAA8	IAA Signalling	7.97871	-	-	1.15424	-	-
AT2G26700	PID2	IAA Signalling	-	-	-	-	-	-
AT2G28350	ARF10	IAA Signalling	-	-1.1	-	-	-	-
AT2G33310	IAA13	IAA Signalling	1.03514	-	-	-	-	-
AT2G33860	ETT	IAA Signalling	-	1.3	-	-	-	-
AT2G39175	MIR160A	IAA Signalling	-	-	-	-	-	-
AT2G42580	TTL3	IAA Signalling	-	-	-	-0.783533	-	-
AT2G45210	SAUR36	IAA Signalling	-1.0206	-1.6	-	-	1.3075	-
AT2G46070	MPK12	IAA Signalling	-	-	-	-	-	-
AT2G46530	ARF11	IAA Signalling	-	-	-	-	-	-
AT2G46690	SAUR32	IAA Signalling	-	-1.9	-	0.705042	-0.8201	-
AT2G46990	IAA20	IAA Signalling	-	-	-	-	-1.989	-
AT2G47170	ARF1A1C	IAA Signalling	1.05322	1.6	-	1.04398	-	-
AT3G03660	WOX11	IAA Signalling	-	-	-	-	-	-
AT3G03830	SAUR28	IAA Signalling	-	-	-	-	-	-
AT3G04730	IAA16	IAA Signalling	-	-	-	1.34424	0.6397	-0.632268
AT3G07390	AIR12	IAA Signalling	1.81355	-	-	-0.858221	-	-
AT3G11220	ELO1	IAA Signalling	-	-	-	-	-	-
AT3G12830	SAUR72	IAA Signalling	-	-	-	-	-2.0691	-
AT3G13980	BG4	IAA Signalling	2.17647	0.9	-	-	1.1684	-
AT3G15540	IAA19	IAA Signalling	-	-	-	-	-	-
AT3G16500	IAA26	IAA Signalling	1.41249	1.8	-	-	0.7774	-
AT3G17600	IAA31	IAA Signalling	-	-	-	-	-	-
AT3G20840	PLT1	IAA Signalling	-	-	-	-	-	-
AT3G21640	TWD1	IAA Signalling	-	-	-	-	-	-
AT3G22810	FL2	IAA Signalling	-	-	-	-	-	-
AT3G23030	IAA2	IAA Signalling	1.64764	-0.9	-	-	-	-
AT3G23050	IAA7	IAA Signalling	-2.36764	-1.4	-	-	-	-
AT3G24280	SMAP2	IAA Signalling	-	-	-	-	-	-
AT3G26810	AFB2	IAA Signalling	-	-1.5	-	-	-	-
AT3G27580	ATPK7	IAA Signalling	1.62531	-2.4	-	2.49496	-	-
AT3G28970	AAR3	IAA Signalling	1.2921	-	-	-	-	-0.604071
AT3G42800	AT3G42800	IAA Signalling	-	-	-	-	-	-
AT3G48360	BT2	IAA Signalling	2.66037	-6.4	-	-0.851648	-	-
AT3G51800	ATG2	IAA Signalling	-1.64305	1.8	-	0.686772	0.7717	-
AT3G53020	STV1	IAA Signalling	-	1.6	-	0.907714	-	-
AT3G54010	PAS1	IAA Signalling	-	-1.1	-	-1.0554	-	-
AT3G59280	TXR1	IAA Signalling	-1.0378	1.4	-	-	-	-
AT3G61830	ARF18	IAA Signalling	-	-	-	-	-	-
AT3G62100	IAA30	IAA Signalling	-	-	-	-	-	-
AT3G62980	TIR1	IAA Signalling	-	-0.7	-	-	-	-
AT3G63300	VAB	IAA Signalling	-1.77953	-1.4	-	-	0.4921	-
AT4G02520	GSTF2	IAA Signalling	6.85416	-	-	-1.82167	-	-
AT4G02570	CUL1	IAA Signalling	-	-	-	-	-	-
AT4G10100	CNX7	IAA Signalling	-	1.1	-	-	-	-
AT4G11260	SGT1B	IAA Signalling	-	-	-	-	0.6478	-
AT4G13520	SMAP1	IAA Signalling	-1.28252	1.1	-	-	-	-
AT4G14550	IAA14	IAA Signalling	-1.08082	-	-	-	-	-
AT4G14560	IAA1	IAA Signalling	1.67899	-	-	-	-	-
AT4G14740	DUF828	IAA Signalling	-	-	-	-	-	-
AT4G16340	SPK1	IAA Signalling	1.69841	-	-	-	-	-
AT4G17788	MIR160B	IAA Signalling	-	-	-	-	-	-
AT4G23980	ARF9	IAA Signalling	3.7571	-2.1	-	-	-	-
AT4G24500	SIC	IAA Signalling	-	-	-	-	-	-
AT4G26610	D6PKL1	IAA Signalling	-	-	-	-	-	-
AT4G28640	IAA11	IAA Signalling	-	-	-	-	0.5009	-
AT4G29080	PAP2	IAA Signalling	-	-	-	0.811389	0.9652	-
AT4G30080	ARF16	IAA Signalling	-	-	-	-	-	-
AT4G32280	IAA29	IAA Signalling	-	-	-	-	-1.0707	-
AT4G34760	SAUR50	IAA Signalling	-1.97912	1.5	-	-	-	-
AT4G35020	RAC3	IAA Signalling	-	-	-	0.793358	-	-
AT4G37580	HLS1	IAA Signalling	-	-	-	-	-	-
AT4G37900	AtGRDP2	IAA Signalling	2.2856	-1.3	-	-	-	-
AT4G38850	SAUR15	IAA Signalling	-	-	-	-	-	-
AT5G01240	LAX1	IAA Signalling	-1.56543	-0.7	-	-	-	-
AT5G01270	CPL2	IAA Signalling	-	-	-	-	-	-
AT5G01990	PILS6	IAA Signalling	-	-0.7	-	-	-	-
AT5G12050	BG1	IAA Signalling	-	-0.4	-	-	-	-
AT5G13680	ABO1	IAA Signalling	-	-	-	-	-	-
AT5G18010	SAUR19	IAA Signalling	-	-	-	-	-	-
AT5G18020	SAUR20	IAA Signalling	-	-	-	-	-	-
AT5G18030	SAUR21	IAA Signalling	-	-	-	-	-	-
AT5G18050	SAUR22	IAA Signalling	-	-	-	-	-	-
AT5G18060	SAUR23	IAA Signalling	-	-	-	-	-	-
AT5G18080	SAUR24	IAA Signalling	-	-	-	-	1.8872	-
AT5G20730	NPH4	IAA Signalling	-2.20594	-0.8	-	-	-	-
AT5G20990	B73	IAA Signalling	-1.85936	-0.9	-	-	-	-
AT5G25890	IAA28	IAA Signalling	-	-1.3	-	-0.712375	-	-
AT5G37020	ARF8	IAA Signalling	-	-	-	-	-	-
AT5G42190	SKP1B	IAA Signalling	-	2.4	-	-	0.0805	-
AT5G43700	ATAUX2-11	IAA Signalling	-	-	-	-	-	-
AT5G43870	FL1	IAA Signalling	4.06672	-	-	-	-	-
AT5G45550	MOB1-like	IAA Signalling	-	-	-	-	-	-
AT5G46845	MIR160C	IAA Signalling	-	-	-	-	-	-
AT5G47370	HAT2	IAA Signalling	-	-	-	2.72131	0.5273	-
AT5G47750	D6PKL2	IAA Signalling	-	-	-	-	-	-
AT5G50320	ELO3	IAA Signalling	-	-	-	-	-	-
AT5G54510	DFL1	IAA Signalling	1.46372	2.7	-	-	-	-
AT5G55910	D6PK	IAA Signalling	-	-2.4	-	-0.803939	-	-
AT5G57420	IAA33	IAA Signalling	-	-	-	-	-	-
AT5G60450	ARF4	IAA Signalling	-	0.8	-	-1.3839	-	-
AT5G62000	ARF2	IAA Signalling	-	-0.8	-	-	-	-
AT5G63310	NDPK2	IAA Signalling	-1.07077	3.5	-	-	-	-
AT5G63420	emb2746	IAA Signalling	-	0.7	-	-	-	-
AT5G65670	IAA9	IAA Signalling	-3.44106	-	-	0.642667	-0.3362	-
AT5G65980	PILS7	IAA Signalling	-1.95197	-	-	-	-	-
AT1G14350	FLP	IAA Transport	1.09403	-	-	-	-	-
AT1G15690	AVP1	IAA Transport	-	-	-	-	-	-
AT1G18350	MKK7	IAA Transport	3.66297	-	-	-	-0.3871	-
AT1G23080	PIN7	IAA Transport	2.44753	-	-	0.929795	-	-
AT1G25490	RCN1	IAA Transport	-	-	-	-	-	-
AT1G28560	SRD2	IAA Transport	-	-	-	-	-	-
AT1G29420	SAUR61	IAA Transport	-	-	-	-	-	-
AT1G29430	SAUR62	IAA Transport	-	-	-	-	-	-
AT1G29440	SAUR63	IAA Transport	-	-	-	-	-	-
AT1G29450	SAUR64	IAA Transport	-	-	-	-	-	-
AT1G29460	SAUR65	IAA Transport	-	-	-	-	-	-
AT1G29490	SAUR68	IAA Transport	-	-	-	-	-	-
AT1G29500	SAUR66	IAA Transport	-	-	-	-	3.9283	-
AT1G29510	SAUR67	IAA Transport	-	-	-	-	-	-
AT1G53700	WAG1	IAA Transport	-	-1	-	-	-	-
AT1G54990	AXR4	IAA Transport	-	-	-	-	-	-
AT1G70560	TAA1	IAA Transport	-1.01944	3.5	-	-	-	-
AT1G70940	PIN3	IAA Transport	-	-	-	-	0.6912	-
AT1G73590	PIN1	IAA Transport	-	-	-	-	0.2638	-
AT1G77110	PIN6	IAA Transport	-	-	-	-	-	-
AT1G77690	LAX3	IAA Transport	-1.15677	-	-	-	-	-
AT2G01420	PIN4	IAA Transport	-1.7075	-	-	0.701326	-	-
AT2G26170	CYP711A1	IAA Transport	-	-	-	-0.84171	-	-
AT2G31190	RUS2	IAA Transport	-	-	-	0.81281	-	-
AT2G34650	PID	IAA Transport	2.90659	1.1	-	3.03682	-0.623	-
AT2G36910	ABCB1	IAA Transport	-	-1.5	-	-	-	-
AT2G38120	AUX1	IAA Transport	3.96697	-	-	0.948782	-	-
AT2G42620	MAX2	IAA Transport	-	-	-	-	-	-
AT2G44990	CCD7	IAA Transport	-	-	-	-	-0.6488	-
AT2G47000	ABCB4	IAA Transport	5.95975	-3.6	-	-	-1.6759	-
AT3G01130	AT3G01130	IAA Transport	-	1.1	-	-	-	-
AT3G02260	BIG	IAA Transport	-4.21423	-	-	0.681276	-	-
AT3G14370	WAG2	IAA Transport	-	-	-	-	1.0946	-
AT3G23780	NRPD2/E2	IAA Transport	-	-	-	-	-	-
AT3G28860	ABCB19	IAA Transport	-1.19528	-	-	-	-2.0989	-
AT3G53480	ABCG37	IAA Transport	-	-7.7	-	-1.62205	-	-
AT4G04950	GRXS17	IAA Transport	-	-	-	1.03789	-	-
AT4G13750	NOV	IAA Transport	-	1.2	-	-	-	-
AT4G32810	CCD8	IAA Transport	-	2	-	-	-	-
AT4G33090	APM1	IAA Transport	-	-2	-	-	0.7893	-
AT4G36760	APP1	IAA Transport	-1.33856	-	-	-	-	-
AT4G39403	PLS	IAA Transport	-	-	-	-	-	-
AT5G03280	EIN2	IAA Transport	-	-4	-	-	-	-
AT5G13930	TT4	IAA Transport	-2.08449	-3.4	-	-2.079	-	1.18903
AT5G15100	PIN8	IAA Transport	-	-	-	-	-	-
AT5G16530	PIN5	IAA Transport	-	-	-	-	-	-
AT5G19530	ACL5	IAA Transport	-1.75829	-1.9	-	1.82554	-	-
AT5G27780	SAUR75	IAA Transport	-	-	-	-	-	-
AT5G55540	TRN1	IAA Transport	-	0.8	-	-	-	-
AT5G57090	EIR1	IAA Transport	-	-	-	-	-	2.58976
AT1G02520	ABCB11	IAA Undefined	2.49833	-	-	-	-	-
AT1G02530	ABCB12	IAA Undefined	-	-	-	-	-	-
AT1G04710	PKT4	IAA Undefined	-	2.9	-	-	-	-
AT1G05630	5PTASE13	IAA Undefined	-	-	-	-	-	-
AT1G05680	UGT74E2	IAA Undefined	1.09923	1.88753	3.7	-	-0.8091	-
AT1G08410	LSG1-2	IAA Undefined	-	-	-	-	-	-
AT1G12820	AFB3	IAA Undefined	-	-0.8	-	-	-	-
AT1G13980	GN	IAA Undefined	1.06811	-	-	-	-	-
AT1G14120	AtDAO2	IAA Undefined	1.51299	0.4	-	0.780026	-	-
AT1G14130	DAO1	IAA Undefined	1.13593	-	-	-	-	-
AT1G17140	ICR1	IAA Undefined	-	-1.8	-	3.15146	-	-
AT1G20375	MIR394A	IAA Undefined	-	-	-	-	-	-
AT1G22220	AUF2	IAA Undefined	-	-	-	1.29278	-	-
AT1G22530	PATL2	IAA Undefined	-1.73501	-	-	-	-	-
AT1G25250	IDD16	IAA Undefined	-	-	-	-	-	-
AT1G27340	LCR	IAA Undefined	-	-	-	-	-	-
AT1G28300	LEC2	IAA Undefined	-	-	-	-	-	-
AT1G30690	PATL4	IAA Undefined	-1.84146	-	-	-	-	-
AT1G43040	SAUR58	IAA Undefined	-	-	-	-	-	-
AT1G44350	ILL6	IAA Undefined	2.98093	1.43296	2.7	-	-	-
AT1G48660	Auxin-responsive GH3 family protein	IAA Undefined	-	-	-	-	-	-
AT1G51760	IAR3	IAA Undefined	2.78884	-	-	-	-	-
AT1G51780	ILL5	IAA Undefined	-	-	-	-	-	-
AT1G55320	AAE18	IAA Undefined	-1.67804	-	-	-1.76139	-	-
AT1G59500	GH3.4	IAA Undefined	-	-	-	-	-	-
AT1G59870	PEN3	IAA Undefined	3.31203	-3.5	-	-	-	-
AT1G64625	LHL3	IAA Undefined	-	-	-	0.739578	-	-
AT1G68130	IDD14	IAA Undefined	-	-	-	-	-	-
AT1G69690	TCP15	IAA Undefined	-	-	-	-	-	-
AT1G69960	PP2A	IAA Undefined	-	-	-	-0.83272	-	-
AT1G72320	PUM23	IAA Undefined	-	3.9	-	1.07819	-	-
AT1G75590	SAUR52	IAA Undefined	-	-	-	-	-	-
AT1G78100	AUF1	IAA Undefined	-	-1.3	-	-	-	-
AT1G78570	RHM1	IAA Undefined	-1.41445	-	-	-	-	-
AT2G01940	SGR5	IAA Undefined	-	-	-	-	-0.8461	-
AT2G19620	NDL3	IAA Undefined	-	-	-	-	-	-
AT2G20610	SUR1	IAA Undefined	2.65606	-	-	-2.2286	-	-
AT2G21210	SAUR6	IAA Undefined	-	-0.3	-	-	-	-
AT2G22330	CYP79B3	IAA Undefined	-1.73242	-1.1	-	1.28133	-	-
AT2G23170	GH3.3	IAA Undefined	2.94242	-	-	0.956221	-	-
AT2G31750	UGT74D1	IAA Undefined	-1.70889	-1.1	-	-	-	-
AT2G32410	AXL	IAA Undefined	-	-	-	-	-	-
AT2G33150	PKT3	IAA Undefined	-	-	-	-	-	-
AT2G35290	SAUR79	IAA Undefined	-	-	-	-1.03686	-	-
AT2G43010	PIF4	IAA Undefined	-	-	-	-	-	-
AT2G45000	EMB2766	IAA Undefined	-	-	-	-	-	-
AT2G46370	JAR1	IAA Undefined	-	-1.9	-	-0.816604	-	-
AT3G01650	RGLG1	IAA Undefined	1.19495	-	-	-	-	-
AT3G02875	ILR1	IAA Undefined	3.51547	-	-	-	-	-
AT3G03773	p23-2	IAA Undefined	1.33364	-	-	-	-	-
AT3G05290	PNC1	IAA Undefined	-	-	-	-	0.9069	-
AT3G08510	PLC2	IAA Undefined	-1.1106	-	-	-1.2052	1.4939	-0.286881
AT3G10870	MES17	IAA Undefined	-	-	-	-	-	0.333424
AT3G13300	VCS	IAA Undefined	1.7392	-	-	-	-	-
AT3G15380	CHER1	IAA Undefined	-	0.9	-	-	-	-
AT3G16640	TCTP1	IAA Undefined	-	-	-	0.732912	-	-
AT3G18485	ILR2	IAA Undefined	-	-	-	-	-	-
AT3G22942	AGG2	IAA Undefined	-	-	-	-	-	-
AT3G23140	URO	IAA Undefined	-	-	-	-	-	-
AT3G30350	RGF4	IAA Undefined	-	-	-	0.866321	-	-
AT3G44300	NIT2	IAA Undefined	1.58133	-	-	-1.18546	-	-
AT3G44310	NIT1	IAA Undefined	1.63423	-	-	-	-	-
AT3G45890	RUS1	IAA Undefined	-	-	-	-	-	-
AT3G50060	MYB77	IAA Undefined	-	-	-	-0.990229	-	-
AT3G51670	PATL6	IAA Undefined	1.53054	-	-	2.03896	-	-
AT3G53250	SAUR57	IAA Undefined	-	-	-	-	-	-
AT3G53970	PTRE1	IAA Undefined	-	-	-	-	-	-
AT3G55734	MIR393B	IAA Undefined	-	-	-	-	-	-
AT3G59060	PIL6	IAA Undefined	-	-	-	-	-	-
AT3G59790	MPK10	IAA Undefined	-	-	-	-	-	-
AT3G62150	ABCB21	IAA Undefined	4.35915	1.2	-	-	-0.2827	-
AT3G62680	PRP3	IAA Undefined	-2.32799	-6	-	-	-	-
AT3G63420	GG1	IAA Undefined	1.22415	2	-	-	-	-
AT4G01820	ABCB3	IAA Undefined	-	-	-	-	-	-
AT4G01830	ABCB5	IAA Undefined	-	-	-	-	-	-
AT4G02450	p23-1	IAA Undefined	1.16939	-	-	-	-	-
AT4G02980	ABP1	IAA Undefined	-	-	-	-	-	-
AT4G05530	IBR1	IAA Undefined	-	2.2	-	-	-	-
AT4G07410	PCN	IAA Undefined	-	-	-	-	-	-
AT4G08920	CRY1	IAA Undefined	-	-	-	-0.689596	0.8768	-
AT4G09160	PATL5	IAA Undefined	-1.28115	-	-	-2.00014	0.7543	-
AT4G11880	AGL14	IAA Undefined	-	-	-	-	-	-
AT4G14430	IBR10	IAA Undefined	-	-	-	-	-	-
AT4G16515	RGF6	IAA Undefined	-	-	-	-	-	-
AT4G17980	NAC071	IAA Undefined	-	-	-	-	-	-
AT4G23570	SGT1A	IAA Undefined	-	-	-	-	-	-
AT4G24390	AFB4	IAA Undefined	-	-	-	-1.6565	-	-
AT4G24670	TAR2	IAA Undefined	-	-	-	-	-	-
AT4G29140	ADS1	IAA Undefined	1.13167	1.8	-	-	-	-
AT4G29810	MKK2	IAA Undefined	-	-	-	-	-	-
AT4G30290	XTH19	IAA Undefined	-1.76546	-	-	-1.10416	-	-
AT4G30960	SIP3	IAA Undefined	1.41171	-2.3	-	-	-	-
AT4G31500	CYP83B1	IAA Undefined	2.02329	-4.1	-	-2.14748	-0.8706	-
AT4G31820	ENP	IAA Undefined	2.61818	2.2	-	1.81757	-	-
AT4G33210	SLOMO	IAA Undefined	-	-	-	-	-	-
AT4G34410	RRTF1	IAA Undefined	5.9234	1.5	-	-	-	-
AT4G34810	SAUR5	IAA Undefined	-	-	-	-	-	-
AT4G37260	MYB73	IAA Undefined	-	-	-	-	-	-
AT4G38430	ROPGEF1	IAA Undefined	-	-2.8	-	1.09759	-	-
AT4G39950	CYP79B2	IAA Undefined	3.01138	-2.5	-	-1.96833	-	-
AT5G03540	EXO70A1	IAA Undefined	-	-1.6	-	-	-2.1485	-
AT5G05560	EMB2771	IAA Undefined	-	-	-	-	-	-
AT5G06140	SNX1	IAA Undefined	-	-	-	-	-	-
AT5G10200	SAV4	IAA Undefined	-	-	-	-	-	-
AT5G10510	AIL6	IAA Undefined	1.44212	-	-	-	-	-
AT5G11790	NDL2	IAA Undefined	-1.62957	-1.9	-	-	-	-
AT5G13360	Auxin-responsive GH3 family protein	IAA Undefined	2.18899	-	-	-	-	-
AT5G13370	GH3.15	IAA Undefined	2.55063	-	-	-	-	-
AT5G13750	ZIFL1	IAA Undefined	2.83638	-1.2	-	-0.978026	-1.4418	0.713696
AT5G13790	AGL15	IAA Undefined	2.06408	-	-	-	-	-
AT5G14090	LAZY1	IAA Undefined	-	-	-	-	-	-
AT5G14420	RGLG2	IAA Undefined	-	-	-	-	-0.1579	-0.378512
AT5G27520	PNC2	IAA Undefined	1.12319	-	-	-	1.1133	-
AT5G41520	RPS10B	IAA Undefined	-	-	-	0.746964	-	-
AT5G48070	XTH20	IAA Undefined	1.80269	-1	-	1.31552	-	-
AT5G48880	KAT5	IAA Undefined	-	-	-	-3.2368	-	-
AT5G48930	HCT	IAA Undefined	-	-	-	-1.06898	-	-
AT5G49980	AFB5	IAA Undefined	-	-	-	-	-	-
AT5G54140	ILL3	IAA Undefined	-	-	-	-	-	-
AT5G54810	TSB1	IAA Undefined	3.50481	-	-	-1.74243	-	-
AT5G55250	IAMT1	IAA Undefined	-2.59801	-2.7	-	-	-	-
AT5G56650	ILL1	IAA Undefined	-	-	-	-	-	-
AT5G56660	ILL2	IAA Undefined	-	-	-	-	-	-
AT5G56750	NDL1	IAA Undefined	1.27231	-	-	-	-	-
AT5G57390	AIL5	IAA Undefined	4.21107	1.1	-	2.71832	-	-
AT5G60440	AGL62	IAA Undefined	-	-	-	-	-	-
AT5G64770	RGF9	IAA Undefined	-	-	-	-	-	-
AT5G65510	AIL7	IAA Undefined	-	-	-	-	-	-
AT5G67060	HEC1	IAA Undefined	-	-	-	-	-	-
